# Supplementary material for: Explainable detection of machine generated music and early systematic evaluation
Source: Sci Rep. 2026 Apr 29;16:13757. doi: 10.1038/s41598-026-42133-7 (PMC13128837; doi:10.1038/s41598-026-42133-7)
Supplement: Supplementary file 1 — Supplementary Information. [file 41598_2026_42133_MOESM1_ESM.drawio]

<mxfile host="app.diagrams.net" agent="Mozilla/5.0 (Macintosh; Intel Mac OS X 10_15_7) AppleWebKit/537.36 (KHTML, like Gecko) Chrome/143.0.0.0 Safari/537.36" version="29.3.7">
  <diagram name="第 1 页" id="bhA95JjAzuuHj-9Y-AdM">
    <mxGraphModel grid="1" page="1" gridSize="10" guides="1" tooltips="1" connect="1" arrows="1" fold="1" pageScale="1" pageWidth="827" pageHeight="1169" math="0" shadow="0">
      <root>
        <mxCell id="0" />
        <mxCell id="1" parent="0" />
        <mxCell id="efSrpbYZFXTFH6mB2ZT8-4" edge="1" parent="1" source="efSrpbYZFXTFH6mB2ZT8-1" style="edgeStyle=orthogonalEdgeStyle;rounded=0;orthogonalLoop=1;jettySize=auto;html=1;" target="efSrpbYZFXTFH6mB2ZT8-3" value="">
          <mxGeometry relative="1" as="geometry" />
        </mxCell>
        <mxCell id="efSrpbYZFXTFH6mB2ZT8-1" parent="1" style="rounded=0;whiteSpace=wrap;html=1;fillColor=#dae8fc;strokeColor=#6c8ebf;" value="Music" vertex="1">
          <mxGeometry height="60" width="120" x="60" y="345" as="geometry" />
        </mxCell>
        <mxCell id="efSrpbYZFXTFH6mB2ZT8-2" parent="1" style="text;html=1;whiteSpace=wrap;strokeColor=none;fillColor=none;align=center;verticalAlign=middle;rounded=0;" value="&lt;font style=&quot;font-size: 24px;&quot;&gt;🎵&lt;/font&gt;" vertex="1">
          <mxGeometry height="30" width="60" x="30" y="330" as="geometry" />
        </mxCell>
        <mxCell id="efSrpbYZFXTFH6mB2ZT8-11" edge="1" parent="1" source="efSrpbYZFXTFH6mB2ZT8-3" style="edgeStyle=orthogonalEdgeStyle;rounded=0;orthogonalLoop=1;jettySize=auto;html=1;" target="efSrpbYZFXTFH6mB2ZT8-10" value="">
          <mxGeometry relative="1" as="geometry" />
        </mxCell>
        <mxCell id="efSrpbYZFXTFH6mB2ZT8-3" parent="1" style="rounded=0;whiteSpace=wrap;html=1;fillColor=#e1d5e7;strokeColor=#9673a6;" value="" vertex="1">
          <mxGeometry height="470" width="180" x="234" y="140" as="geometry" />
        </mxCell>
        <mxCell id="efSrpbYZFXTFH6mB2ZT8-5" parent="1" style="text;html=1;whiteSpace=wrap;strokeColor=none;fillColor=none;align=center;verticalAlign=middle;rounded=0;" value="Feature engineering" vertex="1">
          <mxGeometry height="40" width="150" x="225" y="140" as="geometry" />
        </mxCell>
        <mxCell id="efSrpbYZFXTFH6mB2ZT8-6" parent="1" style="ellipse;whiteSpace=wrap;html=1;fillColor=#ffe6cc;strokeColor=#d79b00;" value="acoustic&lt;div&gt;(F0, MFCC..)&lt;/div&gt;" vertex="1">
          <mxGeometry height="80" width="120" x="240" y="180" as="geometry" />
        </mxCell>
        <mxCell id="efSrpbYZFXTFH6mB2ZT8-7" parent="1" style="ellipse;whiteSpace=wrap;html=1;fillColor=#fff2cc;strokeColor=#d6b656;" value="semantic&lt;div&gt;(lyrics...)&lt;/div&gt;" vertex="1">
          <mxGeometry height="80" width="120" x="280" y="280" as="geometry" />
        </mxCell>
        <mxCell id="efSrpbYZFXTFH6mB2ZT8-8" parent="1" style="ellipse;whiteSpace=wrap;html=1;fillColor=#f8cecc;strokeColor=#b85450;" value="musicology&lt;div&gt;(rythm, harmony...)&lt;/div&gt;" vertex="1">
          <mxGeometry height="80" width="120" x="240" y="390" as="geometry" />
        </mxCell>
        <mxCell id="efSrpbYZFXTFH6mB2ZT8-9" parent="1" style="ellipse;whiteSpace=wrap;html=1;fillColor=#d5e8d4;strokeColor=#82b366;" value="deep learned&lt;div&gt;(whisper...)&lt;/div&gt;" vertex="1">
          <mxGeometry height="80" width="120" x="290" y="490" as="geometry" />
        </mxCell>
        <mxCell id="efSrpbYZFXTFH6mB2ZT8-13" edge="1" parent="1" source="efSrpbYZFXTFH6mB2ZT8-10" style="edgeStyle=orthogonalEdgeStyle;rounded=0;orthogonalLoop=1;jettySize=auto;html=1;" target="efSrpbYZFXTFH6mB2ZT8-12" value="">
          <mxGeometry relative="1" as="geometry" />
        </mxCell>
        <mxCell id="efSrpbYZFXTFH6mB2ZT8-10" parent="1" style="whiteSpace=wrap;html=1;rounded=0;fillColor=#6a00ff;strokeColor=#3700CC;fontColor=#ffffff;" value="Fusion&lt;div&gt;(early, late, intermediate)&lt;/div&gt;" vertex="1">
          <mxGeometry height="60" width="140" x="450" y="345" as="geometry" />
        </mxCell>
        <mxCell id="efSrpbYZFXTFH6mB2ZT8-12" parent="1" style="whiteSpace=wrap;html=1;rounded=0;fillColor=#d80073;fontColor=#ffffff;strokeColor=#A50040;" value="Classifier" vertex="1">
          <mxGeometry height="60" width="140" x="620" y="345" as="geometry" />
        </mxCell>
        <mxCell id="efSrpbYZFXTFH6mB2ZT8-14" parent="1" style="text;html=1;whiteSpace=wrap;strokeColor=none;fillColor=none;align=center;verticalAlign=middle;rounded=0;" value="&lt;font style=&quot;font-size: 24px;&quot;&gt;👨&lt;/font&gt;" vertex="1">
          <mxGeometry height="30" width="60" x="720" y="330" as="geometry" />
        </mxCell>
        <mxCell id="efSrpbYZFXTFH6mB2ZT8-15" parent="1" style="text;html=1;whiteSpace=wrap;strokeColor=none;fillColor=none;align=center;verticalAlign=middle;rounded=0;" value="&lt;font style=&quot;font-size: 36px;&quot;&gt;🤖&lt;/font&gt;" vertex="1">
          <mxGeometry height="30" width="60" x="720" y="375" as="geometry" />
        </mxCell>
      </root>
    </mxGraphModel>
  </diagram>
</mxfile>
